# Supplementary material for: Profiles of fungal metabolites including regulated mycotoxins in individual dried Turkish figs by LC-MS/MS
Source: Mycotoxin Res. 2020 Jul 15;36(4):381–7. doi: 10.1007/s12550-020-00398-5 (PMC7536152; doi:10.1007/s12550-020-00398-5)
Supplement: Supplementary file 1 — (XLSX 11 kb) [file 12550_2020_398_MOESM1_ESM.xlsx]

## Sheet: Sheet1
Profiles of fungal metabolites including regulated mycotoxins in individual dried Turkish figs by LC-MS/MS
Mycotoxin Research
Michael Sulyok, Rudolf Krska, Hamide Z. Senyuva
Institute of Bioanalytics and Agro-Metabolomics, Department of Agrobiotechnology, IFA-Tulln, University of Natural Resources and Life Sciences, Vienna (BOKU), Konrad-Lorenz-Str. 20, 3430 Tulln, Austria
FoodLife International Ltd, ODTU Teknokent, 06800 Ankara, Turkey
Table S1: Values determined for LOD (in µg/kg) following the EURACHEM guide and for apparent recovery (%)
Analyte		LOD	Apparent Recovery
Aflatoxin B1		0.17	81
Aflatoxin B2		0.04	82
Aflatoxin G1		0.1	83
Aflatoxin G2		0.35	82
Aflatoxin M1		0.11	85
Aflatoxin P1		0.12	70
Aflatoxicol		0.24	85
Kojic acid		20	81
Cyclopiazonic acid		38.4	100
3-Nitropropionic acid		0.71	51
Sterigmatocystin		0.06	84
Dihydrosterigmatocystin		0.06	100	Response factor for sterigmatocystin used
O-Methylsterigmatocystin		0.04	82
Averantin		0.04	72
Averufin		0.03	71
Versicolorin A		0.09	75
Versicolorin C		0.13	73
Nidurufin		0.04	75
Norsolorinic acid		0.03	76
Asperfuran		3.74	100
Aspulvinone E				Peak areas reported as no standard available
Malformin A		0.1	88
Nigragillin				Peak areas reported as no standard available
Pyranonigrin		10.42	53
Ochratoxin A		0.14	87
Ochratoxin alpha		0.95	79.4
Ochratoxin B		0.21	88
Ochratoxin C		0.01	82.8
Quinolactacin A		0.01	82
Tenuazonic acid		8.3	440
Altertoxin-I		0.96	75
Fumonisin B1		2.39	55
Fumonisin B2		1.68	74
Fumonisin B3		8.55	96
Fusapyron		1.25	84
Deoxyfusapyron		3.16	83
Moniliformin		1.02	66
Beauvericin		0.03	100
Bikaverin		1.57	92
cyclo(L-Pro-L-Tyr)		21.75	74
cyclo(L-Pro-L-Val)		12.75	74
Rugulusovin		0.45	105
Tryptophol		3.52	84
