# Supplementary material for: Profiles of fungal metabolites including regulated mycotoxins in individual dried Turkish figs by LC-MS/MS
Source: Mycotoxin Res. 2020 Jul 15;36(4):381–7. doi: 10.1007/s12550-020-00398-5 (PMC7536152; doi:10.1007/s12550-020-00398-5)
Supplement: Supplementary file 2 — (XLSX 71 kb) [file 12550_2020_398_MOESM2_ESM.xlsx]

## Sheet: 2017
Profiles of fungal metabolites including regulated mycotoxins in individual dried Turkish figs by LC-MS/MS
Mycotoxin Research
Michael Sulyok, Rudolf Krska, Hamide Z. Senyuva
Institute of Bioanalytics and Agro-Metabolomics, Department of Agrobiotechnology, IFA-Tulln, University of Natural Resources and Life Sciences, Vienna (BOKU), Konrad-Lorenz-Str. 20, 3430 Tulln, Austria
FoodLife International Ltd, ODTU Teknokent, 06800 Ankara, Turkey
Table S2: Values in µg/kg determined 2017 and 2018 harvests
	Aflatoxins							other A flavus metabolites				metabolites from Sterigmatocystin pathway						Andere Aspergillus metaboliten			metabolites from A niger				Asp / Pen					Alternaria metabolites				Fusarium metabolites							unspecific metabolites
2017	Aflatoxin B1	Aflatoxin B2	Aflatoxin G1	Aflatoxin G2	Aflatoxin M1	Aflatoxin P1	Aflatoxicol	Kojic acid	Cyclopiazonsäure	3-Nitropropionic acid	Sterigmatocystin	Dihydrosterigmatocystin	O-Methylsterigmatocystin	Averantin	Averufin	Versicolorin A	Versicolorin C	Nidurufin	Norsolorinic acid	Asperfuran	Aspulvinone E	Malformin A	Nigragillin	Pyranonigrin	Ochratoxin A	Ochratoxin alpha	Ochratoxin B	Ochratoxin C	Quinolactacin A	Tenuazonic acid	Altertoxin-I	Fumonisin B1	Fumonisin B2	Fumonisin B3	Fusapyron	Deoxyfusapyron	Moniliformin	Beauvericin	Bikaverin	cyclo(L-Pro-L-Tyr)	cyclo(L-Pro-L-Val)	Rugulusovin	Tryptophol
figs_U1	<1	<1	<1	<1	<1	<1	<1	60.696	<38.4	<1	<1	<1	<1	<1	<1	<1	<1	<1	<1	<3.7	ND	<1	188400	<10.4	<1	<1	<1	<1	<1	<2.5	<1	<2.4	<1.7	<8.5	<1.2	<3.2	<1	<1	<1.6	<21.7	<12.7	<1	<3.5
figs_U2	<1	<1	<1	<1	<1	<1	<1	188.96	<38.4	<1	<1	<1	<1	<1	<1	<1	<1	<1	<1	<3.7	ND	<1	115040	<10.4	<1	<1	<1	<1	<1	<2.5	<1	<2.4	<1.7	<8.5	<1.2	<3.2	<1	<1	14.9304	<21.7	<12.7	<1	9.86667
figs_U3	<1	<1	<1	<1	<1	<1	<1	181.68	<38.4	<1	<1	<1	<1	<1	<1	<1	<1	<1	<1	<3.7	ND	<1	68240	<10.4	<1	<1	<1	<1	<1	27.6909	<1	<2.4	<1.7	<8.5	<1.2	<3.2	<1	<1	<1.6	<21.7	<12.7	<1	58.2952
figs_U4	<1	<1	<1	<1	<1	<1	<1	136.72	<38.4	<1	<1	<1	<1	<1	<1	<1	<1	<1	<1	<3.7	ND	0.535091	311120	<10.4	<1	<1	<1	<1	<1	<2.5	<1	<2.4	<1.7	<8.5	<1.2	<3.2	<1	<1	<1.6	<21.7	<12.7	1.67011	67.2571
figs_U5	<1	<1	<1	<1	<1	<1	<1	367.84	<38.4	<1	<1	<1	<1	<1	<1	<1	<1	<1	<1	<3.7	ND	<1	272160	<10.4	<1	<1	<1	<1	<1	17.7764	<1	<2.4	<1.7	<8.5	<1.2	<3.2	<1	<1	<1.6	<21.7	<12.7	<1	3.65429
figs_U6	<1	<1	<1	<1	<1	<1	<1	182.08	<38.4	<1	<1	<1	<1	<1	<1	<1	<1	<1	<1	<3.7	ND	<1	79672	<10.4	<1	<1	<1	<1	<1	1013.82	<1	<2.4	<1.7	<8.5	<1.2	<3.2	<1	<1	<1.6	<21.7	<12.7	<1	7.9981
figs_U7	<1	<1	<1	<1	<1	<1	<1	196.32	<38.4	<1	<1	<1	<1	<1	<1	<1	<1	<1	<1	<3.7	ND	<1	324640	<10.4	<1	<1	<1	<1	<1	1989.09	<1	<2.4	<1.7	<8.5	<1.2	<3.2	<1	<1	<1.6	<21.7	<12.7	<1	<3.5
figs_U8	<1	<1	<1	<1	<1	<1	<1	199.76	<38.4	<1	<1	<1	<1	<1	<1	<1	<1	<1	<1	<3.7	ND	<1	ND	<10.4	<1	<1	<1	<1	<1	1700.18	<1	<2.4	<1.7	<8.5	<1.2	<3.2	<1	<1	<1.6	<21.7	<12.7	<1	15.8286
figs_U9	<1	<1	<1	<1	<1	<1	<1	165.76	<38.4	<1	<1	<1	<1	<1	<1	<1	<1	<1	<1	<3.7	ND	<1	341920	<10.4	<1	<1	<1	<1	<1	2943.64	30.528	<2.4	<1.7	<8.5	<1.2	<3.2	<1	29.384	<1.6	<21.7	<12.7	<1	13.819
figs_U10	<1	<1	<1	<1	<1	<1	<1	222.56	<38.4	<1	<1	<1	<1	<1	<1	<1	<1	<1	<1	<3.7	ND	<1	104320	<10.4	<1	<1	<1	<1	<1	330.182	<1	<2.4	<1.7	<8.5	<1.2	<3.2	<1	326	<1.6	<21.7	13.9581	<1	8.51429
figs_U11	<1	<1	<1	<1	<1	<1	<1	100.64	<38.4	<1	<1	<1	<1	<1	<1	<1	<1	<1	<1	<3.7	ND	<1	82000	<10.4	<1	<1	<1	<1	<1	1365.09	<1	<2.4	<1.7	<8.5	<1.2	<3.2	<1	<1	<1.6	<21.7	<12.7	<1	5.92952
figs_U12	<1	<1	<1	<1	<1	<1	<1	133.28	<38.4	<1	<1	<1	<1	<1	<1	<1	<1	<1	<1	<3.7	ND	<1	38688	<10.4	<1	<1	<1	<1	<1	<2.5	<1	<2.4	<1.7	<8.5	<1.2	<3.2	<1	<1	<1.6	<21.7	<12.7	<1	<3.5
figs_U13	<1	<1	<1	<1	<1	<1	<1	79.696	<38.4	<1	<1	<1	<1	<1	<1	<1	<1	<1	<1	<3.7	ND	<1	33664	<10.4	<1	<1	<1	<1	<1	<2.5	<1	<2.4	<1.7	<8.5	<1.2	<3.2	<1	5.7696	<1.6	<21.7	<12.7	<1	14.3905
figs_U14	<1	<1	<1	<1	<1	<1	<1	98.56	<38.4	<1	<1	<1	<1	<1	<1	<1	<1	<1	<1	<3.7	ND	<1	70856	<10.4	<1	<1	<1	<1	<1	321.455	<1	<2.4	<1.7	<8.5	<1.2	<3.2	<1	<1	<1.6	<21.7	<12.7	<1	7.44476
figs_U15	<1	<1	<1	<1	<1	<1	<1	107.92	<38.4	<1	<1	<1	<1	<1	<1	<1	<1	<1	<1	<3.7	ND	<1	78176	<10.4	<1	<1	<1	<1	<1	<2.5	<1	<2.4	<1.7	<8.5	<1.2	<3.2	<1	<1	8.55304	<21.7	<12.7	<1	15.8571
figs_U16	<1	<1	<1	<1	<1	<1	<1	146.32	<38.4	<1	<1	<1	<1	<1	<1	<1	<1	<1	<1	<3.7	ND	<1	64824	<10.4	<1	<1	<1	<1	<1	219.636	<1	<2.4	<1.7	<8.5	<1.2	<3.2	<1	10.408	4.89043	<21.7	<12.7	<1	7.47429
figs_U17	<1	<1	<1	<1	<1	<1	<1	116.88	<38.4	<1	<1	<1	<1	<1	<1	<1	<1	<1	<1	<3.7	ND	<1	153840	<10.4	<1	<1	<1	<1	<1	844.364	<1	<2.4	<1.7	33.2667	<1.2	<3.2	<1	<1	<1.6	<21.7	<12.7	<1	11.0952
figs_U18	<1	<1	<1	<1	<1	<1	<1	221.84	<38.4	<1	<1	<1	<1	<1	<1	<1	<1	<1	<1	<3.7	ND	<1	77336	<10.4	<1	<1	<1	<1	<1	111.236	<1	<2.4	<1.7	<8.5	<1.2	<3.2	<1	53.936	<1.6	<21.7	<12.7	2.12674	10.9619
figs_U19	<1	<1	<1	<1	<1	<1	<1	114.88	<38.4	<1	<1	<1	<1	<1	<1	<1	<1	<1	<1	<3.7	ND	<1	269680	<10.4	<1	<1	<1	<1	<1	481.091	<1	<2.4	<1.7	<8.5	<1.2	<3.2	<1	<1	<1.6	<21.7	<12.7	<1	7.04857
figs_U20	<1	<1	<1	<1	<1	<1	<1	106.72	<38.4	<1	<1	<1	<1	<1	<1	<1	<1	<1	<1	<3.7	ND	<1	226320	<10.4	<1	<1	<1	<1	<1	<2.5	<1	<2.4	<1.7	<8.5	<1.2	<3.2	<1	5.0328	<1.6	<21.7	<12.7	<1	16.7333
figs_L01	<1	<1	<1	<1	<1	<1	<1	136.56	<38.4	<1	<1	<1	<1	<1	<1	<1	<1	<1	<1	<3.7	ND	<1	248400	<10.4	<1	<1	<1	<1	<1	1378.91	<1	<2.4	<1.7	<8.5	<1.2	<3.2	<1	540.8	4.66522	<21.7	16.5486	<1	23.4857
figs_L02	<1	<1	<1	<1	<1	<1	<1	142.24	<38.4	<1	<1	<1	<1	<1	<1	<1	<1	<1	<1	<3.7	ND	<1	2105600	214.34	<1	<1	<1	<1	<1	249.455	<1	<2.4	<1.7	<8.5	<1.2	<3.2	<1	<1	12.7565	<21.7	<12.7	<1	9.74286
figs_L03	<1	<1	<1	<1	<1	<1	<1	187.36	<38.4	<1	<1	<1	<1	<1	<1	<1	<1	<1	<1	<3.7	ND	<1	179680	<10.4	<1	<1	<1	<1	<1	266.727	<1	<2.4	<1.7	<8.5	<1.2	<3.2	<1	<1	<1.6	<21.7	<12.7	<1	<3.5
figs_L04	<1	<1	<1	<1	<1	<1	<1	113.04	<38.4	<1	<1	<1	<1	<1	<1	<1	<1	<1	<1	<3.7	ND	<1	206720	<10.4	<1	<1	<1	<1	<1	101.945	<1	<2.4	<1.7	<8.5	<1.2	<3.2	<1	9.264	<1.6	<21.7	<12.7	<1	9.43048
figs_L05	<1	<1	<1	<1	<1	<1	<1	223.04	<38.4	<1	<1	<1	<1	<1	<1	<1	<1	<1	<1	<3.7	ND	<1	189440	<10.4	<1	<1	<1	<1	<1	66.0364	<1	<2.4	<1.7	<8.5	<1.2	<3.2	<1	<1	<1.6	<21.7	<12.7	<1	<3.5
figs_L06	<1	<1	<1	<1	<1	<1	<1	119.68	<38.4	<1	<1	<1	<1	<1	<1	<1	<1	<1	<1	<3.7	ND	<1	126480	<10.4	<1	<1	<1	<1	<1	230.909	<1	<2.4	<1.7	<8.5	<1.2	<3.2	<1	64.328	24.2174	<21.7	<12.7	<1	12.3619
figs_L07	573.333	18.3512	548.434	22.5463	21.7129	<1	4.30776	25656	<38.4	20.6902	1.70762	<1	2.87415	14.5803	59.4704	92.5653	227.433	29.7758	12.5266	123.04	ND	<1	487440	192.151	<1	<1	<1	<1	<1	320	<1	<2.4	<1.7	<8.5	<1.2	<3.2	<1	27.424	<1.6	<21.7	<12.7	<1	5.86381
figs_L08	2.26864	0.232195	<1	<1	<1	<1	<1	411.12	<38.4	<1	<1	<1	<1	<1	<1	<1	<1	<1	<1	<3.7	ND	<1	235680	<10.4	<1	<1	<1	<1	<1	63.4364	<1	<2.4	<1.7	<8.5	<1.2	<3.2	<1	32.416	12.6696	<21.7	<12.7	2.58966	13.5048
figs_L09	<1	<1	<1	<1	<1	<1	<1	235.28	<38.4	<1	<1	<1	<1	<1	<1	<1	<1	<1	<1	<3.7	ND	<1	129680	<10.4	<1	<1	<1	<1	<1	228.545	10.4608	<2.4	<1.7	<8.5	<1.2	<3.2	<1	316.16	12.1652	<21.7	<12.7	<1	10.8
figs_L10	<1	<1	<1	<1	<1	<1	<1	245.44	<38.4	<1	<1	<1	<1	<1	<1	<1	<1	<1	<1	<3.7	1466400	970.909	14592000	18973.6	<1	<1	<1	<1	<1	43.7636	<1	<2.4	<1.7	<8.5	<1.2	<3.2	<1	<1	<1.6	<21.7	19.0781	<1	<3.5
figs_L11	63.8222	6.23512	79.9711	9.19902	2.58824	<1	0.573459	15720	<38.4	11.2659	1.41238	<1	2.93463	0.36338	9.91775	3.2608	17.8402	3.76455	1.28	20.144	ND	<1	170160	<10.4	<1	<1	<1	<1	<1	116.618	<1	<2.4	<1.7	<8.5	<1.2	<3.2	<1	<1	<1.6	<21.7	<12.7	<1	9.08667
figs_L12	<1	<1	<1	<1	<1	<1	<1	92880	1464.8	13.178	<1	<1	<1	<1	<1	<1	<1	<1	<1	<3.7	ND	<1	1520800	254.038	<1	<1	<1	<1	<1	<2.5	<1	<2.4	<1.7	<8.5	<1.2	<3.2	<1	<1	<1.6	<21.7	<12.7	<1	6.21524
figs_L13	<1	<1	<1	<1	<1	<1	<1	<20	<38.4	<1	<1	<1	<1	<1	<1	<1	<1	<1	<1	<3.7	ND	<1	143760	<10.4	<1	<1	<1	<1	<1	<2.5	<1	<2.4	<1.7	<8.5	<1.2	<3.2	<1	<1	<1.6	<21.7	<12.7	<1	6.70952
figs_L14	<1	<1	<1	<1	<1	<1	<1	86.4	<38.4	<1	<1	<1	<1	<1	<1	<1	<1	<1	<1	<3.7	ND	<1	123360	<10.4	<1	<1	<1	<1	<1	28.8182	<1	<2.4	<1.7	<8.5	<1.2	<3.2	<1	<1	<1.6	<21.7	<12.7	<1	<3.5
figs_L15	<1	<1	<1	<1	<1	<1	<1	129280	<38.4	<1	<1	<1	<1	<1	<1	<1	<1	<1	<1	<3.7	ND	<1	176800	<10.4	11409.1	310.582	2227.13	132.8	<1	<2.5	<1	<2.4	<1.7	<8.5	<1.2	<3.2	<1	<1	<1.6	<21.7	<12.7	<1	20.5619
figs_L16	<1	<1	<1	<1	<1	<1	<1	143.36	<38.4	<1	<1	<1	<1	<1	<1	<1	<1	<1	<1	<3.7	ND	<1	221360	<10.4	<1	<1	<1	<1	<1	<2.5	<1	<2.4	<1.7	<8.5	<1.2	<3.2	<1	33.608	<1.6	<21.7	<12.7	<1	6.76952
figs_L17	<1	<1	<1	<1	<1	<1	<1	89.76	<38.4	<1	<1	<1	<1	<1	<1	<1	<1	<1	<1	<3.7	ND	<1	60848	<10.4	<1	<1	<1	<1	<1	736.545	<1	<2.4	<1.7	<8.5	<1.2	<3.2	<1	29.52	15.0261	<21.7	<12.7	<1	18.2762
figs_L18	<1	<1	<1	<1	<1	<1	<1	203.12	<38.4	<1	<1	<1	<1	<1	<1	<1	<1	<1	<1	<3.7	ND	10.6091	85600	<10.4	<1	<1	<1	<1	<1	145.927	<1	<2.4	<1.7	<8.5	<1.2	<3.2	<1	<1	<1.6	<21.7	<12.7	<1	30.1333
figs_L19	<1	<1	<1	<1	<1	<1	<1	250.56	<38.4	<1	<1	<1	<1	<1	<1	<1	<1	<1	<1	<3.7	ND	<1	984800	131.245	<1	<1	<1	<1	<1	604.545	<1	<2.4	<1.7	<8.5	<1.2	<3.2	<1	<1	<1.6	<21.7	<12.7	<1	8.63524
figs_L20	<1	<1	<1	<1	<1	<1	<1	399.84	<38.4	<1	<1	<1	<1	<1	<1	<1	<1	<1	<1	<3.7	ND	<1	77632	<10.4	<1	<1	<1	<1	<1	340.182	<1	<2.4	<1.7	20.85	<1.2	<3.2	<1	<1	<1.6	<21.7	<12.7	<1	6.74952
figs_M01	<1	0.0437171	<1	<1	<1	<1	<1	86160	<38.4	4.4502	<1	<1	<1	<1	<1	<1	<1	<1	<1	<3.7	ND	<1	309840	370.868	<1	<1	<1	<1	<1	252.909	<1	<2.4	<1.7	<8.5	<1.2	<3.2	<1	<1	<1.6	<21.7	<12.7	<1	21.9905
figs_M02	780.049	21.9024	309.205	10.439	12.0753	<1	4.61459	59976	<38.4	20.8784	4.90952	<1	19.8244	4.61408	23.4817	37.152	97.8216	17.3923	5.14025	366	ND	<1	165040	<10.4	<1	<1	<1	<1	<1	134	<1	<2.4	<1.7	<8.5	<1.2	<3.2	<1	23.848	<1.6	<21.7	<12.7	<1	25.3333
figs_M03	<1	<1	<1	<1	<1	<1	<1	40472	116.4	13.2596	<1	<1	<1	<1	<1	<1	<1	<1	<1	<3.7	ND	0.374545	86480	<10.4	<1	<1	<1	<1	<1	1500.55	9.9936	<2.4	<1.7	<8.5	<1.2	<3.2	<1	40.24	<1.6	<21.7	12.5638	<1	7.9219
figs_M04	456.296	31.2	<1	<1	8.048	<1	1.568	31200	<38.4	3207.84	1.34762	<1	9.57561	1.04823	9.75099	4.75733	17.2661	6.0293	0.857722	<3.7	40616	<1	178560	<10.4	<1	<1	<1	<1	<1	852.364	2.4416	<2.4	<1.7	<8.5	<1.2	<3.2	<1	<1	<1.6	<21.7	<12.7	<1	26.1333
figs_M05	660.346	22.9171	<1	<1	13.1671	<1	2.20518	245040	<38.4	5.55451	0.947048	<1	18.0293	2.39775	21.431	22.6987	49.8645	4.22818	4.18127	<3.7	ND	<1	137920	<10.4	<1	<1	<1	<1	<1	114.182	<1	<2.4	<1.7	<8.5	<1.2	<3.2	<1	4.3288	<1.6	<21.7	<12.7	1.55326	12.219
figs_M06	<1	<1	<1	<1	<1	<1	<1	16408	<38.4	6.2949	<1	<1	<1	<1	<1	<1	<1	<1	<1	<3.7	ND	<1	131280	<10.4	59.3	<1	26.1241	<1	<1	47.1818	<1	103.098	7.36324	67.0583	<1.2	<3.2	<1	8.216	14.5043	<21.7	22.6819	5.09753	<3.5
figs_M07	2549.14	127.415	1551.81	42.3317	149.929	1.47543	12.0659	121200	<38.4	12.16	22.1333	<1	365.951	57.3972	258.93	192.853	450.363	122.288	61.9139	<3.7	ND	<1	164480	<10.4	<1	<1	<1	<1	0.351024	2574.55	<1	<2.4	<1.7	<8.5	<1.2	<3.2	<1	<1	<1.6	<21.7	<12.7	<1	5.70762
figs_M08	21.2543	0.91639	12.1831	1.04976	<1	<1	<1	37920	<38.4	<1	0.143524	<1	0.302049	0.628958	2.91831	4.78187	5.91698	2.44382	1.79139	<3.7	ND	<1	188720	<10.4	<1	<1	<1	<1	<1	777.273	<1	<2.4	<1.7	<8.5	<1.2	<3.2	<1	<1	<1.6	<21.7	<12.7	<1	28.3143
figs_M09	<1	<1	<1	<1	<1	<1	<1	621280	328	23.9686	<1	<1	<1	<1	<1	<1	<1	<1	<1	130	ND	<1	ND	<10.4	<1	<1	<1	<1	<1	382.364	<1	<2.4	<1.7	<8.5	<1.2	<3.2	<1	<1	<1.6	<21.7	<12.7	<1	<3.5
figs_M10	484.049	28.0585	376.096	30.7512	15.7929	<1	10.5224	22456	<38.4	<1	1.47238	<1	2.67902	1.0391	12.507	19.1147	58.0902	7.17482	3.97367	<3.7	ND	<1	332960	<10.4	<1	<1	<1	<1	<1	170.036	<1	<2.4	<1.7	<8.5	<1.2	<3.2	<1	<1	<1.6	<21.7	<12.7	<1	<3.5
figs_M11	708.247	23.5805	<1	<1	14.9741	<1	<1	521120	146.08	2042.35	3.89429	<1	70.1171	1.3138	11.8423	47.232	89.0183	12.4703	<1	189.36	ND	<1	104560	<10.4	<1	<1	<1	<1	<1	<2.5	<1	<2.4	<1.7	<8.5	<1.2	<3.2	<1	<1	<1.6	<21.7	<12.7	1.51371	4.2181
figs_M12	<1	<1	<1	0.367902	<1	<1	<1	229520	234.56	9498.04	<1	<1	<1	<1	<1	<1	<1	<1	<1	27.68	ND	<1	164000	<10.4	<1	<1	<1	<1	<1	1356.36	<1	30.3273	12.8865	21.025	<1.2	<3.2	<1	<1	<1.6	<21.7	<12.7	<1	7.31714
figs_M13	<1	<1	<1	<1	<1	<1	<1	134240	133.36	988.392	<1	<1	<1	<1	<1	<1	<1	<1	<1	153.2	65248	42.7	240240	1046.49	5.61545	<1	2.07448	<1	<1	<2.5	<1	<2.4	<1.7	<8.5	<1.2	<3.2	<1	<1	<1.6	<21.7	<12.7	<1	19.4
figs_M14	<1	<1	<1	<1	<1	<1	<1	7500	<38.4	<1	<1	<1	<1	<1	<1	<1	<1	<1	<1	<3.7	ND	13.5727	ND	<10.4	71.7182	7.79949	4.26667	0.928	<1	<2.5	<1	85.5127	11.8054	179.25	<1.2	<3.2	<1	<1	<1.6	<21.7	<12.7	<1	10.2857
figs_M15	<1	0.137756	<1	<1	<1	<1	<1	728.8	<38.4	<1	<1	<1	<1	<1	<1	<1	<1	<1	<1	<3.7	ND	<1	137040	<10.4	1.20273	<1	<1	<1	<1	<2.5	<1	<2.4	<1.7	<8.5	<1.2	<3.2	<1	<1	<1.6	<21.7	<12.7	<1	<3.5
figs_M16	<1	<1	<1	<1	<1	<1	<1	63912	<38.4	337.882	<1	<1	<1	<1	<1	<1	<1	<1	<1	65.912	ND	<1	160720	<10.4	<1	<1	<1	<1	<1	55.2	<1	<2.4	<1.7	<8.5	<1.2	<3.2	<1	<1	<1.6	<21.7	<12.7	<1	8.51238
figs_M17	<1	<1	<1	<1	<1	<1	<1	18112	<38.4	5.91373	<1	<1	<1	<1	<1	<1	<1	<1	<1	<3.7	ND	<1	487760	<10.4	0.541455	<1	<1	<1	<1	<2.5	<1	<2.4	<1.7	<8.5	<1.2	<3.2	<1	11.424	<1.6	<21.7	<12.7	<1	13.3429
figs_M18	<1	<1	<1	<1	<1	<1	<1	26488	<38.4	<1	<1	<1	<1	<1	<1	<1	<1	<1	<1	<3.7	ND	<1	158880	<10.4	9145.45	362.127	1851.95	171.2	<1	3847.27	<1	<2.4	<1.7	<8.5	<1.2	<3.2	<1	<1	<1.6	<21.7	<12.7	<1	32.019
figs_M19	<1	<1	<1	<1	<1	<1	<1	1009.6	<38.4	<1	<1	<1	<1	<1	<1	<1	<1	<1	<1	<3.7	ND	<1	242560	<10.4	<1	<1	<1	<1	<1	<2.5	<1	<2.4	<1.7	<8.5	<1.2	<3.2	<1	1005.6	3.66522	<21.7	<12.7	2.04225	7.93524
figs_M20	708.247	23.5805	<1	<1	15.9741	<1	<1	241280	158.613	3122.3	3.89429	<1	70.1171	1.3138	11.8423	47.232	89.0183	12.4703	<1	87.2533	ND	<1	305280	<10.4	<1	<1	<1	<1	<1	<2.5	<1	<2.4	<1.7	<8.5	<1.2	<3.2	<1	<1	<1.6	<21.7	<12.7	1.51371	17.8767
figs_I01	1.14667	<1	1.09783	<1	<1	<1	<1	293600	<38.4	30.2431	<1	<1	<1	<1	<1	<1	<1	<1	<1	<3.7	ND	<1	64280	<10.4	<1	<1	<1	<1	<1	180.727	<1	<2.4	<1.7	<8.5	<1.2	<3.2	<1	<1	<1.6	<21.7	<12.7	<1	7.62952
figs_I02	<1	<1	<1	<1	<1	<1	<1	109440	<38.4	<1	<1	<1	<1	<1	<1	<1	<1	<1	<1	<3.7	ND	<1	287440	<10.4	<1	<1	<1	<1	<1	234.727	<1	<2.4	<1.7	<8.5	<1.2	<3.2	<1	1.4056	<1.6	<21.7	<12.7	<1	12.9714
figs_I03	0.710849	<1	<1	<1	<1	3.06171	<1	307520	<38.4	<1	3910.48	72.8504	<1	42.6817	210.93	236.8	346.449	84.1897	286.582	441.52	ND	<1	ND	480	<1	<1	<1	<1	<1	649.818	<1	<2.4	<1.7	<8.5	<1.2	<3.2	<1	0.71912	<1.6	<21.7	<12.7	<1	5.93714
figs_I04	1038.02	12.2146	<1	<1	34.3812	<1	10.4659	585600	<38.4	10081.6	13.1905	<1	15.678	3.21014	37.8028	88.6827	109.081	19.8226	6.62684	769.92	ND	17.7364	315040	<10.4	<1	<1	<1	<1	<1	2874.55	8.11947	<2.4	<1.7	<8.5	<1.2	<3.2	<1	<1	<1.6	<21.7	<12.7	2.47461	39.3238
figs_I05	0.559513	<1	<1	<1	<1	<1	<1	988000	<38.4	1391.37	<1	<1	<1	<1	0.375887	<1	<1	<1	<1	1712.8	ND	<1	78624	<10.4	<1	<1	<1	<1	<1	255.636	<1	<2.4	<1.7	<8.5	<1.2	<3.2	<1	300.08	6.32348	<21.7	13.6305	3.87775	11.6476
figs_I06	860.049	55.7854	<1	<1	14.0424	<1	<1	260640	<38.4	7342.75	4.6	<1	63.5024	10.978	114.254	74.1227	125.903	42.6879	17.5494	<3.7	ND	<1	421920	<10.4	<1	<1	<1	<1	<1	293.455	<1	<2.4	<1.7	<8.5	<1.2	<3.2	<1	1.1672	<1.6	21.5784	20.8457	<1	<3.5
figs_I07	0.598351	<1	0.779181	<1	<1	<1	<1	85680	<38.4	792.314	<1	<1	<1	<1	0.488451	<1	<1	<1	<1	115.36	ND	0.504	47560	<10.4	<1	<1	<1	<1	<1	101.709	<1	<2.4	<1.7	<8.5	<1.2	<3.2	<1	56.288	<1.6	<21.7	<12.7	<1	5.81238
figs_I08	4319.01	458.146	6632.29	834.049	426.729	4.00343	92.8471	128960	<38.4	73.898	20.4762	<1	23.5512	162.028	274.028	536.96	1421.96	288.669	91.6456	<3.7	ND	<1	49424	<10.4	<1	<1	<1	<1	<1	458.545	<1	<2.4	<1.7	<8.5	<1.2	<3.2	<1	<1	<1.6	<21.7	<12.7	<1	4.96381
figs_I09	6.01481	<1	6.4347	<1	<1	<1	<1	337200	<38.4	32.1882	<1	<1	<1	0.560563	0.993239	<1	<1	<1	<1	165.68	ND	<1	137760	<10.4	<1	<1	<1	<1	<1	517.455	<1	<2.4	<1.7	<8.5	<1.2	<3.2	<1	2.6976	<1.6	<21.7	<12.7	<1	<3.5
figs_I10	0.980635	<1	2.46265	<1	<1	<1	<1	17384	<38.4	4.79686	<1	<1	<1	<1	0.492958	<1	<1	<1	<1	392.32	ND	<1	70360	<10.4	<1	<1	<1	<1	<1	162.836	<1	1429.38	51.5892	775.083	5.75714	16.0482	121.818	<1	19.3391	<21.7	<12.7	2.74697	4.94857
figs_I11	171.753	9.12293	<1	<1	3.61976	<1	<1	151760	<38.4	912.627	1.25048	<1	2.73756	0.557634	5.56056	6.80427	22.6346	5.94916	<1	125.52	303280	1325.45	6683200	1082.57	<1	<1	1.81149	<1	<1	741.818	44.3947	1272.87	129.514	484.417	5.06	7.04771	<1	25.504	41.4261	<21.7	<12.7	<1	12.9333
figs_I12	0.728889	<1	<1	<1	<1	<1	<1	458640	<38.4	1330.67	<1	<1	<1	<1	<1	<1	<1	<1	<1	53.392	ND	<1	50184	<10.4	<1	<1	<1	<1	<1	216.182	<1	<2.4	<1.7	<8.5	<1.2	<3.2	<1	<1	<1.6	<21.7	<12.7	<1	<1
figs_I13	2776.3	173.561	<1	<1	79.3976	0.613829	5.43812	640640	379.52	2274.51	2.03905	<1	33.0049	4.23437	38.693	58.5493	200.986	51.3322	2.50937	429.84	ND	<1	196080	<10.4	<1	<1	<1	<1	<1	1878.18	16.4587	<2.4	<1.7	<8.5	<1.2	<3.2	<1	<1	<1.6	<21.7	<12.7	2.03596	8.47238
figs_I14	969.284	56.439	<1	<1	29.4588	<1	113.976	356400	266	1165.02	1.40286	<1	6.27317	3.47831	21.2394	18.368	59.4844	22.8776	1.04506	<3.7	ND	<1	39568	<10.4	<1	<1	<1	<1	<1	218	<1	<2.4	<1.7	<8.5	<1.2	<3.2	<1	<1	<1.6	<21.7	<12.7	<1	7.43714
figs_I15	1.65037	<1	0.577542	<1	<1	<1	<1	787040	472.56	175.373	<1	<1	<1	<1	<1	<1	<1	<1	<1	<3.7	ND	<1	192480	<10.4	<1	<1	<1	<1	<1	531.091	<1	<2.4	<1.7	<8.5	<1.2	<3.2	<1	0.68776	<1.6	<21.7	<12.7	48.4045	7.63619
figs_I16	2978.77	94.0098	<1	<1	88.2729	<1	8.02918	485200	<38.4	5989.02	27.8	0.711503	747.415	40.6085	207.662	1042.77	981.54	172.009	20.9316	617.44	235600	<1	215760	<10.4	<1	<1	<1	<1	1.90829	848.909	63.2747	<2.4	<1.7	<8.5	<1.2	<3.2	<1	2.3136	<1.6	<21.7	13.181	3.55955	5.73238
figs_I17	4.39111	<1	0.507084	<1	<1	<1	<1	278880	530.88	15984.3	<1	<1	<1	<1	<1	6.304	4.02848	<1	<1	254.48	ND	<1	62824	<10.4	<1	<1	<1	<1	<1	100.927	<1	<2.4	<1.7	<8.5	<1.2	<3.2	<1	54.296	<1.6	<21.7	15.2686	<1	<3.5
figs_I18	1.68	<1	<1	<1	<1	<1	<1	403920	340.24	10.9192	<1	<1	<1	<1	<1	<1	<1	<1	<1	<3.7	ND	<1	127840	<10.4	<1	<1	<1	<1	<1	225.636	<1	<2.4	<1.7	<8.5	<1.2	<3.2	<1	<1	<1.6	<21.7	<12.7	<1	<3.5
figs_I19	1874.57	218.927	<1	<1	46.7953	0.8688	6.43953	115200	224.88	74.651	1.70857	0.333873	4.62146	2.26704	16.462	9.88267	62.861	10.0232	5.82987	<3.7	ND	<1	21984	<10.4	<1	<1	<1	<1	<1	124.273	<1	34.7636	<1.7	<8.5	<1.2	<3.2	<1	<1	5.38	<21.7	<12.7	<1	14.2381
figs_I20	2404.94	192.293	3980.72	451.512	183.435	2.12686	1.90212	569040	<38.4	4.31216	10.7524	1.56715	24.1268	46.1408	125.521	112.96	327.935	135.515	45.762	102.16	ND	<1	48768	<10.4	2.85727	<1	<1	<1	<1	289.091	<1	<2.4	<1.7	<8.5	<1.2	<3.2	<1	<1	<1.6	<21.7	13.0743	4.48539	21.9905
														ND	= not detectable as LODs not established - Peak areas reported as no standards available

## Sheet: 2018
	Aflatoxins							other A flavus metabolites				metabolites from Sterigmatocystin pathway						Andere Aspergillus metaboliten			metabolites from A niger				Asp / Pen					Alternaria metabolites				Fusarium metabolites						unspecific metabolites
2018	Aflatoxin B1	Aflatoxin B2	Aflatoxin G1	Aflatoxin G2	Aflatoxin M1	Aflatoxin P1	Aflatoxicol	Kojic acid	Cyclopiazonic acid	3-Nitropropionic acid	Sterigmatocystin	Dihydrosterigmatocystin	O-Methylsterigmatocystin	Averantin	Averufin	Versicolorin A	Versicolorin C	Nidurufin	Norsolorinic acid	Asperfuran	Aspulvinone E	Malformin A	Nigragillin	Pyranonigrin	Ochratoxin A	Ochratoxin alpha	Ochratoxin B	Ochratoxin C	Quinolactacin A	Tenuazonic acid	Altertoxin-I	Fumonisin B1	Fumonisin B2	Fumonisin B3	Fusapyron	Deoxyfusapyron	Moniliformin	Beauvericin	Bikaverin	cyclo(L-Pro-L-Tyr)	cyclo(L-Pro-L-Val)	Rugulusovin	Tryptophol
figs_U21	<1	<1	<1	<1	<1	<1	<1	445.419	<38.4	<1	<1	<1	<1	<1	<1	<1	<1	<1	<1	<3.7	ND	<1	ND	<10.4	<1	<1	<1	<1	<1	14064	<1	<2.4	<1.7	<8.5	<1.2	<1	<1	<1	<1.6	<21.7	<12.7	<1	< 3.5
figs_U22	<1	<1	<1	<1	<1	<1	<1	428.444	<38.4	<1	<1	<1	<1	<1	<1	<1	<1	<1	<1	<3.7	ND	<1	ND	<10.4	<1	<1	<1	<1	<1	1609.19	<1	<2.4	<1.7	<8.5	<1.2	<1	<1	<1	<1.6	<21.7	<12.7	<1	< 3.5
figs_U23	<1	<1	<1	<1	<1	<1	<1	989.143	<38.4	<1	<1	<1	<1	<1	<1	<1	<1	<1	<1	<3.7	ND	<1	ND	<10.4	<1	<1	<1	<1	<1	<2.5	<1	<2.4	<1.7	<8.5	<1.2	<1	<1	<1	<1.6	<21.7	<12.7	<1	< 3.5
figs_U24	<1	<1	<1	<1	<1	<1	<1	322.889	<38.4	<1	<1	<1	<1	<1	<1	<1	<1	<1	<1	<3.7	ND	<1	ND	<10.4	<1	<1	<1	<1	<1	<2.5	<1	<2.4	<1.7	<8.5	<1.2	<1	<1	<1	<1.6	<21.7	<12.7	<1	< 3.5
figs_U25	<1	<1	<1	<1	<1	<1	<1	649.091	<38.4	<1	<1	<1	<1	<1	<1	<1	<1	<1	<1	<3.7	ND	<1	ND	<10.4	<1	<1	<1	<1	<1	<2.5	<1	<2.4	<1.7	<8.5	<1.2	<1	<1	<1	<1.6	<21.7	<12.7	<1	< 3.5
figs_U26	<1	<1	<1	<1	<1	<1	<1	209.565	<38.4	<1	<1	<1	<1	<1	<1	<1	<1	<1	<1	<3.7	ND	<1	ND	<10.4	<1	<1	<1	<1	<1	<2.5	<1	<2.4	<1.7	<8.5	<1.2	<1	<1	<1	<1.6	<21.7	<12.7	<1	21.4783
figs_U27	<1	<1	<1	<1	<1	<1	<1	276.571	<38.4	<1	<1	<1	<1	<1	<1	<1	<1	<1	<1	<3.7	ND	<1	ND	<10.4	<1	<1	<1	<1	<1	<2.5	<1	<2.4	<1.7	<8.5	<1.2	<1	<1	<1	<1.6	<21.7	<12.7	<1	< 3.5
figs_U28	<1	<1	<1	<1	<1	<1	<1	253.838	<38.4	<1	<1	<1	<1	<1	<1	<1	<1	<1	<1	<3.7	ND	<1	ND	<10.4	<1	<1	<1	<1	<1	<2.5	<1	<2.4	<1.7	<8.5	<1.2	<1	<1	<1	<1.6	<21.7	<12.7	<1	< 3.5
figs_U29	<1	<1	<1	<1	<1	<1	<1	446.769	<38.4	<1	<1	<1	<1	<1	<1	<1	<1	<1	<1	<3.7	ND	<1	ND	<10.4	<1	<1	<1	<1	<1	96.4513	<1	<2.4	<1.7	<8.5	<1.2	<1	<1	<1	<1.6	<21.7	<12.7	<1	< 3.5
figs_U30	<1	<1	<1	<1	<1	<1	<1	2689.04	<38.4	<1	<1	<1	<1	<1	<1	<1	<1	<1	<1	<3.7	ND	<1	ND	<10.4	<1	<1	<1	<1	<1	<2.5	<1	<2.4	<1.7	<8.5	<1.2	<1	<1	<1	<1.6	<21.7	<12.7	<1	< 3.5
figs_U31	<1	<1	<1	<1	<1	<1	<1	362	<38.4	<1	<1	<1	<1	<1	<1	<1	<1	<1	<1	<3.7	ND	<1	ND	<10.4	<1	<1	<1	<1	<1	<2.5	<1	<2.4	<1.7	<8.5	<1.2	<1	<1	<1	<1.6	<21.7	<12.7	<1	< 3.5
figs_U32	<1	<1	<1	<1	<1	<1	<1	446	<38.4	<1	<1	<1	<1	<1	<1	<1	<1	<1	<1	<3.7	ND	<1	ND	<10.4	<1	<1	<1	<1	<1	154.067	<1	<2.4	<1.7	<8.5	<1.2	<1	<1	<1	<1.6	<21.7	<12.7	<1	< 3.5
figs_U33	<1	<1	<1	<1	<1	<1	<1	212.646	<38.4	<1	<1	<1	<1	<1	<1	<1	<1	<1	<1	<3.7	ND	<1	ND	<10.4	<1	<1	<1	<1	<1	<2.5	<1	<2.4	<1.7	<8.5	<1.2	<1	<1	<1	<1.6	<21.7	<12.7	<1	< 3.5
figs_U34	<1	<1	<1	<1	<1	<1	<1	699.143	<38.4	<1	<1	<1	<1	<1	<1	<1	<1	<1	<1	<3.7	ND	<1	ND	<10.4	<1	<1	<1	<1	<1	<2.5	<1	<2.4	<1.7	<8.5	<1.2	<1	<1	<1	<1.6	<21.7	<12.7	<1	< 3.5
figs_U35	<1	<1	<1	<1	<1	<1	<1	1404.1	<38.4	<1	<1	<1	<1	<1	<1	<1	<1	<1	<1	<3.7	ND	<1	ND	<10.4	<1	<1	<1	<1	<1	2188.72	<1	<2.4	<1.7	<8.5	<1.2	<1	<1	<1	<1.6	<21.7	<12.7	<1	< 3.5
figs_U36	<1	<1	<1	<1	<1	<1	<1	501.128	<38.4	<1	<1	<1	<1	<1	<1	<1	<1	<1	<1	<3.7	ND	<1	ND	<10.4	<1	<1	<1	<1	<1	<2.5	<1	<2.4	<1.7	<8.5	<1.2	<1	<1	<1	<1.6	<21.7	<12.7	<1	< 3.5
figs_U37	<1	<1	<1	<1	<1	<1	<1	351.08	<38.4	<1	<1	<1	<1	<1	0.9992	<1	<1	<1	<1	<3.7	ND	<1	ND	<10.4	<1	<1	<1	<1	<1	<2.5	<1	<2.4	<1.7	<8.5	<1.2	<1	<1	<1	<1.6	<21.7	<12.7	<1	< 3.5
figs_U38	<1	<1	<1	<1	<1	<1	<1	379.459	<38.4	<1	<1	<1	<1	<1	<1	<1	<1	<1	<1	<3.7	ND	<1	ND	<10.4	<1	<1	<1	<1	<1	<2.5	<1	<2.4	<1.7	<8.5	<1.2	<1	<1	<1	<1.6	<21.7	<12.7	<1	< 3.5
figs_U39	<1	<1	<1	<1	<1	<1	<1	702.933	<38.4	<1	<1	<1	<1	<1	<1	<1	<1	<1	<1	<3.7	ND	<1	ND	<10.4	<1	<1	<1	<1	<1	510.4	<1	<2.4	<1.7	<8.5	<1.2	<1	<1	<1	<1.6	<21.7	<12.7	<1	< 3.5
figs_U40	<1	<1	<1	<1	<1	<1	<1	778.074	<38.4	<1	<1	<1	<1	<1	<1	<1	<1	<1	<1	<3.7	ND	<1	ND	<10.4	<1	<1	<1	<1	<1	<2.5	<1	<2.4	<1.7	<8.5	<1.2	<1	<1	<1	<1.6	<21.7	<12.7	<1	< 3.5
figs_U41	<1	<1	<1	<1	<1	<1	<1	379.556	<38.4	<1	<1	<1	<1	<1	<1	<1	<1	<1	<1	<3.7	ND	<1	ND	<10.4	<1	<1	<1	<1	<1	<2.5	<1	<2.4	<1.7	<8.5	<1.2	<1	<1	<1	<1.6	<21.7	<12.7	<1	< 3.5
figs_U42	<1	<1	<1	<1	<1	<1	<1	641.371	<38.4	<1	<1	<1	<1	<1	<1	<1	<1	<1	<1	<3.7	ND	<1	ND	<10.4	<1	<1	<1	<1	<1	<2.5	<1	<2.4	<1.7	<8.5	<1.2	<1	<1	<1	<1.6	<21.7	<12.7	<1	< 3.5
figs_U43	<1	<1	<1	<1	<1	<1	<1	303.294	<38.4	<1	<1	<1	<1	<1	<1	<1	<1	<1	<1	<3.7	ND	<1	ND	<10.4	<1	<1	<1	<1	<1	44.5882	<1	<2.4	<1.7	<8.5	<1.2	<1	<1	<1	<1.6	<21.7	<12.7	<1	< 3.5
figs_U44	<1	<1	<1	<1	<1	<1	<1	607	<38.4	<1	<1	<1	<1	<1	<1	<1	<1	<1	<1	<3.7	ND	<1	ND	<10.4	<1	<1	<1	<1	<1	<2.5	<1	<2.4	<1.7	<8.5	<1.2	<1	<1	<1	<1.6	<21.7	<12.7	<1	< 3.5
figs_U45	<1	<1	<1	<1	<1	<1	<1	653.6	<38.4	<1	<1	<1	<1	<1	<1	<1	<1	<1	<1	<3.7	ND	<1	ND	<10.4	<1	<1	<1	<1	<1	<2.5	<1	<2.4	<1.7	<8.5	<1.2	<1	<1	<1	<1.6	<21.7	<12.7	<1	< 3.5
figs_U46	<1	<1	<1	<1	<1	<1	<1	336.308	<38.4	<1	<1	<1	<1	<1	<1	<1	<1	<1	<1	<3.7	ND	<1	ND	<10.4	<1	<1	<1	<1	<1	<2.5	<1	<2.4	<1.7	<8.5	<1.2	<1	<1	<1	<1.6	<21.7	<12.7	<1	< 3.5
figs_U47	<1	<1	<1	<1	<1	<1	<1	566.769	<38.4	<1	<1	<1	<1	<1	<1	<1	<1	<1	<1	<3.7	ND	<1	ND	<10.4	<1	<1	<1	<1	<1	<2.5	<1	<2.4	<1.7	<8.5	<1.2	<1	<1	<1	<1.6	<21.7	<12.7	<1	< 3.5
figs_U48	<1	<1	<1	<1	<1	<1	<1	585.778	<38.4	<1	<1	<1	<1	<1	<1	<1	<1	<1	<1	<3.7	ND	<1	ND	<10.4	<1	<1	<1	<1	<1	<2.5	<1	<2.4	<1.7	<8.5	<1.2	<1	<1	<1	<1.6	<21.7	<12.7	<1	< 3.5
figs_U49	<1	<1	<1	<1	<1	<1	<1	216.588	<38.4	<1	<1	<1	<1	<1	<1	<1	<1	<1	<1	<3.7	ND	<1	ND	<10.4	<1	<1	<1	<1	<1	<2.5	<1	<2.4	<1.7	<8.5	<1.2	<1	<1	<1	<1.6	<21.7	<12.7	<1	< 3.5
figs_U50	<1	<1	<1	<1	<1	<1	<1	424.941	<38.4	<1	<1	<1	<1	<1	<1	<1	<1	<1	<1	<3.7	ND	<1	105882	<10.4	<1	<1	<1	<1	<1	<2.5	<1	<2.4	<1.7	<8.5	<1.2	<1	<1	<1	<1.6	<21.7	<12.7	<1	< 3.5
figs_U51	<1	<1	<1	<1	<1	<1	<1	573.333	<38.4	<1	<1	<1	<1	<1	<1	<1	<1	<1	<1	<3.7	ND	<1	ND	<10.4	<1	<1	<1	<1	<1	<2.5	<1	<2.4	<1.7	<8.5	<1.2	<1	<1	<1	<1.6	<21.7	<12.7	<1	< 3.5
figs_U52	<1	<1	<1	<1	<1	<1	<1	1149.89	<38.4	<1	<1	<1	<1	<1	<1	<1	<1	<1	<1	<3.7	ND	<1	ND	<10.4	<1	<1	<1	<1	<1	<2.5	<1	<2.4	<1.7	<8.5	<1.2	<1	<1	<1	<1.6	<21.7	20.3228	1.41754	< 3.5
figs_U53	<1	<1	<1	<1	<1	<1	<1	694	<38.4	<1	<1	<1	<1	<1	<1	<1	<1	<1	<1	<3.7	ND	<1	ND	<10.4	<1	<1	<1	<1	<1	<2.5	<1	<2.4	<1.7	<8.5	<1.2	<1	<1	<1	<1.6	<21.7	<12.7	<1	< 3.5
figs_U54	<1	<1	<1	<1	<1	<1	<1	504.593	<38.4	<1	<1	<1	<1	<1	<1	<1	<1	<1	<1	<3.7	ND	<1	ND	<10.4	<1	<1	<1	<1	<1	<2.5	<1	67.2	<1.7	402.963	<1.2	<1	<1	<1	<1.6	<21.7	<12.7	<1	< 3.5
figs_U55	<1	<1	<1	<1	<1	<1	<1	837.622	<38.4	<1	<1	<1	<1	<1	<1	<1	<1	<1	<1	<3.7	ND	<1	ND	<10.4	<1	<1	<1	<1	<1	<2.5	<1	<2.4	<1.7	<8.5	<1.2	<1	<1	<1	<1.6	<21.7	20.0108	<1	< 3.5
figs_I21	1338.88	133.056	3705.6	270.656	102.976	0.9952	<1	1876800	<38.4	25.9136	1.56352	<1	18.1888	<1	5.7056	9.3024	15.1951	16.7971	<1	<3.7	ND	<1	ND	<10.4	<1	<1	<1	<1	<1	488.32	<1	<2.4	<1.7	<8.5	<1.2	<1	<1	<1	<1.6	28.3488	36.352	4.0448	< 3.5
figs_I22	5299.2	383.04	28.5184	<1	142.56	3.0496	9.5072	1438080	109.408	304.192	20.0224	<1	334.72	7.298	62.4	76.096	209.047	76.4294	2.45504	<3.7	ND	<1	175264	<10.4	<1	<1	<1	<1	<1	<2.5	<1	<2.4	<1.7	<8.5	<1.2	<1	<1	<1	<1.6	20.8224	35.84	3.7376	< 3.5
figs_I23	13.5267	0.650333	4.8	<1	<1	<1	<1	1689000	<38.4	<1	<1	<1	<1	<1	<1	<1	<1	<1	<1	<3.7	ND	<1	ND	<10.4	<1	<1	<1	<1	<1	<2.5	<1	12.7	<1.7	<8.5	<1.2	<1	<1	<1	<1.6	28.9233	55.1	7.33333	< 3.5
figs_I24	22182.4	7590.4	24646.4	8022.4	2510.08	27.1904	99.616	938560	<38.4	35.968	97.984	<1	142.496	437.36	859.2	1231.68	2084.55	727.599	744.32	<3.7	ND	<1	568640	<10.4	<1	<1	<1	<1	<1	11718.4	<1	<2.4	<1.7	<8.5	<1.2	<1	<1	<1	<1.6	35.776	56.448	5.0208	< 3.5
figs_I25	250.629	25.8514	198.943	23.5114	8.52571	<1	<1	558286	<38.4	492	<1	<1	0.77	<1	6.91143	6.34571	9.91373	2.36922	14.8114	<3.7	ND	<1	129400	<10.4	<1	<1	<1	<1	<1	15097.1	<1	<2.4	<1.7	<8.5	<1.2	<1	<1	<1	<1.6	26.2771	19.8629	4.62	6.62
figs_I26	1113.78	44.2489	14.288	<1	17.9911	<1	7.65867	707200	137.298	6044.44	4.88	<1	213.333	5.365	31.68	149.351	142.026	83.8694	<1	<3.7	ND	<1	ND	<10.4	<1	<1	<1	<1	<1	7077.33	<1	<2.4	<1.7	<8.5	<1.2	<1	<1	<1	<1.6	37.9911	64.4267	12.0658	< 3.5
figs_I27	9862.4	761.28	113.984	<1	267.584	29.712	77.312	653440	<38.4	21.0432	52.576	<1	186.688	8.992	58.304	175.136	173.14	44.6266	7.5616	<3.7	ND	<1	ND	<10.4	<1	<1	<1	<1	<1	1160.32	<1	<2.4	<1.7	<8.5	<1.2	<1	<1	<1	<1.6	<21.7	<12.7	<1	13.0976
figs_I28	196.9	19.235	157.65	20.825	9.035	<1	<1	1461500	585	4593	<1	<1	2.9825	<1	3.723	5.445	5.28794	1.96548	<1	<3.7	ND	<1	ND	<10.4	<1	<1	<1	<1	<1	<2.5	<1	<2.4	<1.7	<8.5	<1.2	<1	<1	<1	<1.6	32.115	28.515	<1	7.09
figs_I29	9650.53	1302.74	21132.6	4124.21	737.684	19.4021	29.68	548632	<38.4	16.5389	134.653	<1	121.263	589.053	717.474	1758.74	4861.99	512.749	817.263	1.23074e+06	ND	<1	ND	<10.4	<1	<1	<1	<1	<1	953.263	<1	<2.4	<1.7	<8.5	<1.2	<1	<1	<1	<1.6	<21.7	<12.7	<1	< 3.5
figs_I30	4218.95	583.158	80.5895	<1	73.2632	6.26947	<1	652211	<38.4	<1	20.7789	<1	79.3684	9.63874	82.8632	29.4189	258.2	22.8206	18.2653	<3.7	ND	<1	ND	<10.4	<1	<1	<1	<1	<1	343.705	<1	<2.4	<1.7	<8.5	<1.2	<1	<1	<1	<1.6	27.2126	22.5137	<1	< 3.5
figs_I31	21.975	1.9255	24.0175	2.87	1.73525	<1	<1	214125	<38.4	1130.75	<1	<1	0.82775	<1	1.95825	2.6525	6.50024	2.34344	4.44	<3.7	ND	<1	ND	<10.4	<1	<1	<1	<1	<1	10742.5	<1	<2.4	<1.7	<8.5	<1.2	<1	<1	<1	<1.6	52.575	62.425	5.1	< 3.5
figs_I32	57.5407	13.7867	<1	<1	7.45481	0.0591111	0.0363556	3333.33	<38.4	<1	0.0661037	<1	0.693037	0.453333	1.136	1.45422	7.27485	1.46168	0.265156	<3.7	ND	<1	ND	<10.4	<1	<1	<1	<1	<1	250.193	<1	<2.4	<1.7	<8.5	<1.2	<1	<1	<1	<1.6	<21.7	<12.7	<1	< 3.5
figs_I33	14.0427	2.14347	6.04267	3.472	1.5568	<1	<1	793600	<38.4	<1	<1	<1	<1	<1	0.855467	<1	4.01197	2.06063	<1	3.97067e+06	ND	<1	ND	<10.4	<1	<1	<1	<1	<1	1849.33	<1	<2.4	<1.7	<8.5	<1.2	<1	<1	42.48	4.952	<21.7	<12.7	<1	9.80533
figs_I34	22269.1	7927.27	17.56	<1	2728.73	35.2036	6.68727	3.30764e+06	<38.4	1604.73	111.236	<1	2022.18	515.636	898.909	945.818	4611.01	432.439	235.782	<3.7	ND	<1	330691	<10.4	<1	<1	<1	<1	<1	1727.27	<1	<2.4	<1.7	<8.5	<1.2	<1	<1	6.48	<1.6	41.3818	36.0545	7.02182	< 3.5
figs_I35	195.409	17.0191	2.1527	<1	4.83478	<1	<1	2.09078e+06	<38.4	2615.65	<1	<1	3.57913	<1	6.85217	4.8313	24.9964	3.69429	4.46261	<3.7	ND	<1	ND	<10.4	<1	<1	<1	<1	<1	2010.78	<1	<2.4	<1.7	<8.5	<1.2	<1	<1	<1	<1.6	50.3304	61.913	8.47652	< 3.5
figs_I36	4974.55	948.364	2.86764	<1	98.7273	5.83273	5.36727	526182	<38.4	12.6182	27.9709	<1	44.7636	55.4182	180.218	28.4182	413.808	44.5337	29.9055	<3.7	ND	<1	ND	<10.4	<1	<1	<1	<1	<1	798.182	<1	<2.4	<1.7	<8.5	<1.2	<1	<1	<1	<1.6	29.8436	19.6436	<1	< 3.5
figs_I37	55.6727	7.2	21.4364	<1	3.08255	<1	<1	986545	<38.4	17.4545	0.973091	<1	1.48691	1722.91	2630.18	<1	< LOD	607.994	1122.55	<3.7	ND	<1	ND	<10.4	<1	<1	<1	<1	<1	836	<1	<2.4	<1.7	<8.5	<1.2	<1	<1	<1	<1.6	<21.7	<12.7	<1	< 3.5
figs_I38	2489.41	155.271	4618.82	413.882	102.824	6.82588	13.7082	62258.8	<38.4	90.2118	9.39529	<1	35.9765	86.3765	186.4	181.647	580.027	108.332	48.7059	<3.7	ND	<1	436000	<10.4	<1	<1	<1	<1	<1	36329.4	<1	<2.4	<1.7	<8.5	<1.2	<1	<1	<1	<1.6	28.3529	26.0706	<1	< 3.5
figs_I39	31.865	2.8495	9.675	<1	<1	<1	<1	787500	<38.4	5485	<1	<1	1.62	<1	7.495	<1	<1	<1	7.975	<3.7	ND	<1	ND	<10.4	<1	<1	<1	<1	<1	10385	<1	<2.4	<1.7	<8.5	<1.2	<1	<1	<1	<1.6	48.215	43.235	9.38	< 3.5
figs_I40	148.047	3.79765	3.54353	<1	3.02588	<1	<1	231129	<38.4	23.9765	2.24729	<1	29.9529	7.67059	23.0706	88.4941	129.011	14.459	5.59059	<3.7	ND	<1	ND	<10.4	<1	<1	<1	<1	<1	916.706	<1	<2.4	<1.7	<8.5	<1.2	<1	<1	<1	<1.6	41.4588	61.5765	9.44471	99.4824
figs_I41	5.56222	0.818444	2.57556	<1	<1	<1	<1	877111	<38.4	2308.89	<1	<1	0.686	<1	0.925556	<1	<1	<1	<1	3.35778e+06	ND	<1	ND	<10.4	8.71111	<1	<1	<1	<1	41533.3	<1	<2.4	<1.7	<8.5	<1.2	<1	<1	<1	<1.6	35.3111	43.5778	8.04667	< 3.5
figs_I42	13.6824	1.13835	2.50588	<1	1.14871	<1	<1	192353	<38.4	10.8259	<1	<1	0.657412	<1	0.475529	<1	<1	<1	<1	<3.7	ND	<1	ND	<10.4	<1	<1	<1	<1	<1	3710.59	<1	<2.4	<1.7	<8.5	<1.2	<1	<1	<1	<1.6	<21.7	<12.7	<1	13.36
figs_I43	1263.14	132.584	2992.43	307.676	101.427	<1	<1	219892	<38.4	39.4595	2.99459	<1	14.8649	3.11135	15.3232	56.3027	164.884	38.26	2.27676	<3.7	ND	<1	140454	<10.4	<1	<1	<1	<1	<1	684.541	<1	<2.4	<1.7	<8.5	<1.2	<1	<1	<1	<1.6	<21.7	<12.7	<1	< 3.5
figs_I44	94.08	7.4784	186.336	12.8224	5.3376	<1	<1	2256000	<38.4	150.784	<1	<1	2.17504	<1	0.9296	4.1216	11.6623	3.54693	<1	<3.7	ND	<1	246880	<10.4	<1	<1	<1	<1	<1	5881.6	26.8128	<2.4	<1.7	<8.5	<1.2	<1	<1	<1	<1.6	49.088	46.784	6.7968	5.5008
figs_I45	7.7875	0.82675	12.085	1.449	1.27675	<1	<1	1784750	<38.4	56.225	<1	<1	<1	<1	0.32	<1	2.91636	1.00693	<1	<3.7	ND	7.47	ND	<10.4	5.16	<1	<1	<1	<1	23867.5	<1	<2.4	<1.7	<8.5	<1.2	<1	<1	<1	<1.6	118.525	183.675	26.25	17.48
figs_I46	552.333	101.433	1.52933	<1	43.9667	<1	<1	2.55233e+06	<38.4	1821	3.264	<1	11.4467	<1	1.58833	6.97333	71.9238	22.2767	<1	<3.7	ND	52.8	1.10933e+08	<10.4	<1	<1	<1	<1	<1	3278	<1	<2.4	<1.7	<8.5	<1.2	<1	<1	<1	<1.6	26.08	47.6667	7.59333	< 3.5
figs_I47	2.22539	<1	1.32035	<1	<1	<1	<1	1.08174e+06	<38.4	<1	<1	<1	<1	<1	0.145217	<1	<1	<1	<1	<3.7	ND	<1	ND	<10.4	50226.1	2362.09	15255.7	432	<1	692.87	<1	<2.4	<1.7	<8.5	<1.2	<1	<1	<1	<1.6	<21.7	14.7826	<1	4.55304
figs_I48	190.836	16.1745	3.48121	<1	5.07394	<1	<1	565091	<38.4	21.1006	<1	<1	2.33891	<1	1.00364	1.38036	7.9776	1.2972	<1	<3.7	ND	<1	ND	<10.4	394.667	15.8836	92.3394	4.11394	<1	426.909	<1	<2.4	<1.7	<8.5	<1.2	<1	<1	<1	<1.6	<21.7	15.5442	<1	< 3.5
figs_I49	1156.16	21.0912	9.1232	<1	31.5776	<1	<1	153728	<38.4	1634.56	20.7104	<1	18.5664	2.58368	15.4144	49.248	75.6048	17.0883	<1	<3.7	ND	<1	ND	<10.4	532.16	9.296	85.152	5.632	<1	<2.5	<1	<2.4	<1.7	<8.5	<1.2	<1	<1	<1	<1.6	38.464	21.872	<1	< 3.5
figs_I50	23.9881	1.10963	3.13481	<1	<1	<1	<1	525926	330.37	3733.33	<1	<1	0.972148	<1	0.130104	<1	<1	<1	<1	2.88178e+06	ND	<1	ND	<10.4	132.237	5.04593	27.9289	1.63763	<1	<2.5	<1	<2.4	<1.7	<8.5	<1.2	<1	<1	<1	<1.6	27.6741	21.2919	<1	< 3.5
figs_I51	1.62154	<1	0.790462	<1	<1	<1	<1	510462	<38.4	948.615	<1	<1	<1	<1	<1	<1	<1	<1	<1	<3.7	ND	<1	ND	<10.4	1738.46	46.4	521.231	12.8738	<1	<2.5	<1	<2.4	<1.7	<8.5	<1.2	<1	<1	<1	11.12	29.8246	29.0738	<1	< 3.5
figs_I52	<1	<1	1.284	<1	<1	<1	<1	701200	<38.4	<1	<1	<1	<1	<1	<1	<1	<1	<1	<1	<3.7	ND	<1	ND	<10.4	77320	3097.6	44560	710.8	<1	<2.5	<1	<2.4	<1.7	<8.5	<1.2	<1	<1	<1	<1.6	<21.7	<12.7	<1	< 3.5
figs_I53	3.33176	<1	<1	<1	<1	<1	<1	2224000	<38.4	19.3412	<1	<1	<1	<1	<1	<1	<1	<1	<1	1.22588e+06	ND	47.1059	1.81082e+07	<10.4	1322.82	52.0471	641.882	7.83059	<1	112282	<1	<2.4	<1.7	<8.5	<1.2	<1	<1	<1	<1.6	77.1765	82.5882	<1	22.5929
figs_I54	2210.13	284.267	5237.33	469.333	102.96	<1	15.048	511200	<38.4	53.0667	6.45333	<1	31.52	4.01333	77.8933	71.6533	261.448	89.225	<1	<3.7	ND	<1	113787	<10.4	100.187	< LOD	41.12	0.745067	<1	28880	<1	<2.4	<1.7	<8.5	<1.2	<1	<1	<1	<1.6	<21.7	<12.7	<1	< 3.5
figs_I55	4517.89	478.316	18.9074	1.02421	133.832	6.99158	115.853	774947	<38.4	9635.79	8.04421	<1	23.5158	11.2968	33.5789	97.5579	315.49	22.6713	13.68	<3.7	ND	<1	206989	<10.4	62.5474	< LOD	28	0.527789	<1	2077.05	<1	334.947	69.0947	342.737	<1.2	<1	<1	<1	137.474	41.8105	53.0316	4.97263	< 3.5
figs_I56	112.243	7.17565	22.9983	<1	2.8807	<1	<1	1.77183e+06	<38.4	119.304	1.08557	<1	1.4007	<1	1.89148	3.09009	10.3426	<1	<1	<3.7	ND	<1	ND	<10.4	217.67	< LOD	74.1565	1.72417	<1	3381.91	<1	<2.4	<1.7	<8.5	<1.2	<1	<1	<1	<1.6	40.5913	22.6191	<1	< 3.5
figs_I57	27.437	2.10222	10.5244	<1	1.52919	<1	<1	549037	<38.4	195.911	<1	<1	0.846815	<1	0.597037	<1	2.53131	<1	<1	<3.7	ND	<1	ND	<10.4	52.9185	< LOD	21.4637	0.554963	<1	535.704	<1	<2.4	<1.7	<8.5	<1.2	<1	<1	<1	<1.6	<21.7	21.2178	<1	< 3.5
figs_I58	124.207	8.93333	59.7037	3.33926	3.84593	<1	2.22726	637926	<38.4	610.074	0.906963	<1	1.23348	10.7319	4.47704	3.18519	16.9143	1.93753	<1	4.39704e+06	ND	<1	ND	<10.4	188.77	< LOD	60.8296	1.60385	<1	2412.44	<1	<2.4	<1.7	<8.5	<1.2	<1	<1	<1	<1.6	22.3259	<12.7	<1	< 3.5
figs_I59	12086.2	1810.15	82.6154	<1	696.308	78.9846	14.7077	2.03354e+06	1681.23	137.262	27.1662	<1	75.1077	35.1692	141.877	399.385	780.931	76.8198	44.5846	<3.7	ND	<1	311692	<10.4	887.692	14.3846	540.308	5.24615	<1	1457.54	<1	<2.4	<1.7	<8.5	<1.2	<1	<1	<1	<1.6	35.8462	31.0769	<1	< 3.5
figs_I60	62.8667	4.16333	6.50667	<1	2.502	<1	<1	493333	<38.4	84.6	<1	<1	<1	<1	1.36933	<1	3.32032	<1	<1	<3.7	ND	<1	ND	<10.4	98.5	<1	46.0333	0.972333	<1	281.867	<1	<2.4	<1.7	<8.5	<1.2	<1	<1	<1	<1.6	23.6167	25.6633	<1	< 3.5
figs_I61	542.8	30.596	2.1164	<1	13.412	<1	<1	633600	<38.4	23588	1.9664	<1	22.388	<1	0.6368	<1	15.9651	2.10018	<1	<3.7	ND	<1	ND	<10.4	<1	<1	<1	<1	0.4356	11948	<1	<2.4	<1.7	<8.5	<1.2	<1	<1	<1	<1.6	30.272	104.36	5.836	<1
figs_I62	9792.82	3386.67	1.72821	<1	940.513	<1	44.2462	1.28451e+06	1279.59	481.846	80.8205	<1	218.256	83.0974	226.462	228.308	1577.63	653.403	21.5179	9.37436e+06	ND	<1	1.04082e+06	<10.4	<1	<1	<1	<1	0.239179	10713.8	<1	<2.4	<1.7	<8.5	<1.2	<1	<1	<1	<1.6	48.8	90.6667	12.679	27.6513
figs_I63	502.154	53.3231	2.39354	<1	11.6031	<1	<1	2.18246e+06	<38.4	26.4708	2.06831	<1	3.67077	3.60923	11.6554	7.76308	40.6229	21.9303	<1	1.45877e+06	ND	<1	ND	<10.4	<1	<1	<1	<1	0.374154	17984.6	<1	<2.4	<1.7	<8.5	<1.2	<1	<1	<1	<1.6	77.1692	137.969	16.7908	< 3.5
figs_I64	11212.8	991.04	3.3376	<1	530.24	21.3184	114.944	2887360	<38.4	200.576	35.968	<1	283.744	42.56	161.92	827.84	1486.56	159.47	22.0512	2079360	ND	<1	ND	<10.4	<1	<1	<1	<1	0.35808	1780.16	<1	<2.4	<1.7	<8.5	<1.2	<1	<1	<1	<1.6	57.664	83.168	17.3408	< 3.5
figs_I65	9712.73	2295.27	3.52618	<1	284.982	31.8182	<1	1.35055e+06	<38.4	<1	89.7455	<1	205.6	182.764	545.091	146.945	1055.84	113.645	165.018	<3.7	ND	<1	ND	<10.4	<1	<1	<1	<1	<1	< 2.5	<1	<2.4	<1.7	<8.5	<1.2	<1	<1	<1	<1.6	74	83.5273	16.2036	6.01455
figs_I66	106.923	8.13538	1.47231	<1	3.46769	<1	<1	512000	<38.4	647.692	2.03046	<1	6.52923	1.84523	7.50462	12.3415	36.4394	3.01731	3.98154	<3.7	ND	<1	ND	<10.4	<1	<1	<1	<1	0.311077	< 2.5	<1	<2.4	<1.7	<8.5	<1.2	<1	<1	<1	<1.6	<21.7	<12.7	<1	< 3.5
figs_I67	8187.69	1599.08	10689.2	1988.92	371.077	7.61846	24.2308	501231	<38.4	375.385	94.4308	<1	115.908	10.7508	68.4308	69.0154	390.465	39.2284	7.16923	<3.7	ND	<1	ND	<10.4	<1	<1	<1	<1	<1	1812.31	<1	<2.4	<1.7	<8.5	<1.2	<1	<1	<1	<1.6	<21.7	<12.7	<1	< 3.5
figs_I68	35.776	3.1008	22.6304	<1	2.34304	<1	<1	628160	<38.4	26313.6	3.2928	<1	6.9888	< LOD	2.78624	16.4544	19.1629	1.52187	<1	<3.7	ND	<1	556160	<10.4	<1	<1	<1	<1	0.32448	1544	<1	<2.4	<1.7	<8.5	<1.2	<1	<1	<1	<1.6	45.44	59.712	<1	< 3.5
figs_I69	11287.5	3115	5.4775	<1	1166.25	32.575	817.75	846750	<38.4	711	78.325	<1	898.5	79.6	251.5	620.75	2475.46	174.465	41.25	<3.7	ND	<1	ND	<10.4	<1	<1	<1	<1	<1	5977.5	<1	<2.4	<1.7	<8.5	<1.2	<1	<1	<1	<1.6	123.325	129.7	13.03	5.265
figs_I70	645.44	46.144	1203.52	63.488	27.0752	<1	11.408	1363520	<38.4	844.48	7.4208	<1	37.376	4.0032	22.1888	141.376	204.776	26.0802	<1	477120	ND	<1	ND	<10.4	<1	<1	<1	<1	0.6272	298752	14.9568	<2.4	<1.7	<8.5	<1.2	<1	<1	<1	<1.6	63.776	81.344	11.6768	13.7664
figs_I71	18052	4112	23.632	<1	1612.8	63.56	14.412	3746800	1504	135.84	43.28	<1	131.84	78.64	256.92	903.2	2288.56	181.682	102.72	929200	ND	<1	378560	<10.4	<1	<1	<1	<1	<1	18032	<1	<2.4	<1.7	<8.5	<1.2	<1	<1	<1	<1.6	120.24	85.52	13.748	4.664
figs_I72	4775	1007	10.1	<1	92.8	<1	13.97	291500	2214.75	14.3625	18.005	<1	43.85	9.31	77.875	35.075	163.75	20.0648	14.335	<3.7	ND	<1	ND	<10.4	<1	<1	<1	<1	<1	2434.5	<1	<2.4	<1.7	<8.5	<1.2	<1	<1	<1	<1.6	<21.7	<12.7	<1	< 3.5
figs_I73	24	1.91527	1.77309	<1	<1	<1	<1	1.29964e+06	688	733.455	1.69964	<1	<1	<1	1.01273	<1	1.82219	<1	<1	<3.7	ND	<1	ND	<10.4	<1	<1	<1	<1	<1	10567.3	18.1709	<2.4	<1.7	<8.5	<1.2	<1	<1	<1	<1.6	<21.7	26.3927	<1	< 3.5
figs_I74	46.8522	5.22435	6.77913	<1	2.56557	<1	<1	835130	<38.4	263.339	2.288	<1	<1	<1	2.19617	<1	2.35262	<1	<1	5.8713e+06	ND	<1	ND	<10.4	<1	<1	<1	<1	0.347722	1875.83	<1	<2.4	<1.7	<8.5	<1.2	<1	<1	<1	<1.6	48.3826	46.8174	9.5513	24.1635
figs_I75	16.656	2.00384	10.624	1.86464	1.7664	<1	<1	1976000	3574.4	4144	2.26016	<1	<1	<1	0.34016	<1	<1	<1	<1	1400640	ND	<1	655680	<10.4	<1	<1	<1	<1	0.32288	1201.92	<1	<2.4	<1.7	<8.5	<1.2	<1	<1	<1	<1.6	37.6	46.144	9.2128	<1
figs_I76	28.82	3.0965	6.48	<1	2.9105	<1	<1	1277500	<38.4	523.5	1.675	<1	<1	<1	0.5015	<1	<1	<1	<1	1768500	ND	<1	2674500	<10.4	<1	<1	<1	<1	<1	13195	<1	<2.4	<1.7	<8.5	<1.2	<1	<1	<1	<1.6	72	38.545	<1	10.12
figs_I77	69.3037	8.12741	1.25126	<1	3.99111	<1	<1	1.49659e+06	467.259	437.333	1.10015	<1	0.878222	<1	0.336296	<1	3.63743	<1	<1	2.10519e+07	ND	<1	ND	<10.4	<1	<1	<1	<1	<1	697.185	<1	<2.4	<1.7	<8.5	<1.2	<1	<1	<1	<1.6	46.3111	60.9778	11.7215	5.6563
figs_I78	6896	1440.53	3.4928	<1	168.053	18.9867	32.208	2.59893e+06	<38.4	<1	17.2907	<1	16.9227	34.2933	39.7333	21.3387	361.892	25.8374	32.5707	918933	ND	<1	ND	<10.4	<1	<1	<1	<1	0.571733	237760	227.307	<2.4	<1.7	<8.5	<1.2	<1	<1	<1	<1.6	76.2133	62.9867	17.0613	19.04
figs_I79	39.9429	5.61429	1.46429	<1	1.956	<1	<1	1.69371e+06	<38.4	12.86	1.75514	<1	0.777143	<1	0.870857	<1	<1	<1	<1	1.47286e+07	ND	<1	ND	<10.4	<1	<1	<1	<1	<1	9168.57	<1	<2.4	<1.7	<8.5	<1.2	<1	<1	<1	14.2543	<21.7	29.1714	7.15429	9.67429
figs_I80	8.0608	1.70944	1.20096	<1	<1	<1	<1	1518720	<38.4	<1	1.79776	<1	<1	<1	0.105056	<1	<1	<1	<1	<3.7	ND	<1	ND	<10.4	<1	<1	<1	<1	0.34752	2312.64	<1	68	<1.7	46.592	<1.2	<1	<1	<1	<1.6	<21.7	24.2176	7.8592	20.7936
figs_I81	5.10909	0.565818	1.51891	<1	<1	<1	<1	775273	<38.4	151.818	2.12036	<1	<1	<1	<1	<1	<1	<1	<1	<3.7	ND	<1	ND	<10.4	<1	<1	<1	<1	<1	70836.4	<1	<2.4	<1.7	<8.5	<1.2	<1	<1	<1	<1.6	88.8727	115.673	17.3055	3.70182
figs_I82	252	24.2667	0.991778	<1	8.21778	<1	<1	185578	<38.4	20142.2	1.70311	<1	3.41111	0.765556	4.10667	5.73778	8.9549	1.62546	<1	<3.7	ND	<1	ND	<10.4	<1	<1	<1	<1	<1	3762.22	<1	<2.4	<1.7	<8.5	<1.2	<1	<1	<1	<1.6	<21.7	<12.7	<1	< 3.5
figs_I83	4.1	0.5164	2.1528	<1	<1	<1	<1	1330400	<38.4	7764	1.836	<1	<1	<1	<1	<1	<1	<1	<1	<3.7	ND	65.36	310120	<10.4	<1	<1	<1	<1	<1	2514.4	<1	<2.4	<1.7	<8.5	<1.2	<1	<1	<1	<1.6	126.6	146.16	30.132	5.228
figs_I84	9444	1220.4	1.9532	<1	305.72	14.76	19.88	881600	8884	17876	40.68	<1	101.2	21.708	74.8	263.04	1179.16	214.707	7.568	<3.7	ND	<1	ND	<10.4	<1	<1	<1	<1	<1	828	<1	<2.4	<1.7	<8.5	<1.2	<1	<1	<1	<1.6	46.8	53.84	10.076	64.44
figs_I85	36.056	1.4032	3.476	<1	<1	<1	<1	150880	<38.4	44.352	4.136	<1	<1	<1	0.94	6.996	<1	<1	<1	<3.7	ND	<1	ND	<10.4	<1	<1	<1	<1	<1	748.8	<1	<2.4	<1.7	<8.5	<1.2	<1	<1	<1	<1.6	134.48	101.12	20.616	20.704
														ND	= not detectable as LODs not established - Peak areas reported as no standards available
